# Supplementary material for: Detection of hidden antibiotic resistance through real-time genomics
Source: Nat Commun. 2024 Jun 28;15:5494. doi: 10.1038/s41467-024-49851-4 (PMC11214615; doi:10.1038/s41467-024-49851-4)
Supplement: Supplementary file 4 — Supplementary Data 1 [file 41467_2024_49851_MOESM4_ESM.xlsx]

## Sheet: Pre-treatment isolate
Resistance gene	Copy Number [CN] round 01	Accuracy round 01 (%)	Copy Number [CN] round 02	Accuracy round 02 (%)
TEM-4	318	93.0	1064	94.1
sul1	117	93.9	600	94.7
APH(6)-Id	164	93.8	505	95.4
APH(3')-Ia	134	94.0	523	94.9
oqxB	79	91.8	304	93.4
CTX-M-15	75	94.3	398	95.7
Oxa-1	73	94.5	347	95.7
vgaC	70	92.0	286	94.1
APH(3'')-Ib	62	93.9	163	95.0
AAC(3)-IIa	46	91.7	146	92.3
mphA	45	93.5	147	95.0
KPC-2	37	93.8	147	94.4
dfrA14	36	93.6	119	94.7
SHV-67	27	94.3	71	94.9
sul2	23	94.2	64	94.7
aadA2	22	94.0	91	94.6
SHV-11	22	93.1	90	95.1
oqxA	22	93.2	68	94.3
QnrB20	15	93.4	32	94.4
catB3	11	93.7	20	94.9
CTX-M-103	9	94.0	7	94.3
CTX-M-117	9	91.0	41	94.1
KPC-6	8	93.2	14	93.2
CTX-M-55	6	92.0	19	92.5
CTX-M-88	6	92.1	13	93.9
dfrA12	5	95.6	18	94.6
CTX-M-33	5	95.6	15	94.8
aar-3	5	92.7	6	95.5
CTX-M-101	4	92.9	14	94.4
KPC-5	4	93.8	13	94.4
QnrB2	4	93.9	7	94.4
CTX-M-71	4	92.8	17	94.2
CTX-M-139	4	92.0	5	92.3
KPC-12	3	91.0	6	91.9
CTX-M-54	2	94.4	2	95.0
CTX-M-22	2	92.3	6	92.2
TEM-166	2	91.1	2	93.1
QnrB49	2	90.0	3	93.3
CTX-M-142	2	92.1	8	91.6
KPC-16	1	92.1	1	94.3
KPC-14	1	92.6	4	96.2
SHV-82	1	97.9	1	97.1
Oxa-320	1	93.3	1	95.2
SHV-49	1	92.6	4	93.1
CTX-M-69	1	95.3	2	92.0
SHV-81	1	95.6	6	93.8
CTX-M-79	1	91.8	2	92.6
SHV-77	1	96.2	9	93.9
SHV-16	1	96.4	1	98.8
TEM-198	1	97.0	1	93.7

## Sheet: Post-treatment isolate
Resistance gene	Copy Number [CN]	Accuracy (%)
TEM-4	149	93.4
Sul1	69	94.2
APH(3’)-Ia	73	93.7
APH(6)-Id	56	93.7
CTX-M-15	47	94.9
Oxa-1	38	95.1
oqxB	35	92.8
vgaC	30	94.7
KPC-14	29	93.3
AAPH(3’’)-Ib	19	94.1
dfrA14	17	94.0
mphA	14	95.0
SHV-67	13	93.4
AAC(3)-IIa	12	92.4
SHV-11	11	92.0
Sul2	9	93.4
aadA2	9	93.4
catB3	6	95.1
CTX-M-117	4	94.2
CTX-M-71	4	93.2
dfrA12	3	96.4
CTX-M-55	3	95.8
SHV-81	3	95.5
CTX-M-88	3	94.7
CTX-M-139	3	93.7
oqxA	2	95.2
QnrB44	1	98.0
SHV-103	1	98.0
arr-2	1	91.5
CTX-M-101	1	95.5
SHV-75	1	94.8
CTX-M-136	1	97.5
CTX-M-103	1	91.1
KPC-5	1	94.1
SHV-62	1	92.9
aadA3	1	92.4
SHV-110	1	92.1
TEM-105	1	90.7
CTX-M-82	1	97.2
SHV-172	1	95.9
SHV-161	1	96.7
CTX-M-52	1	93.0
TEM-30	1	95.2
